# Supplementary material for: Multicore Assemblies from Three-Component Linear Homo-Copolymer Systems: A Coarse-Grained Modeling Study
Source: Polymers (Basel). 2021 Jun 30;13(13):2193. doi: 10.3390/polym13132193 (PMC8272115; doi:10.3390/polym13132193)
Supplement: Supplementary file 1 [file polymers-13-02193-s001.zip]

Archive with 1 entries (1 files):
- 2-JavanNikkhah_SMPolymers2021.pdf
